# Supplementary material for: Role of Nutritional Status in the Treatment Outcome for Esophageal Squamous Cell Carcinoma
Source: Nutrients. 2021 Aug 28;13(9):2997. doi: 10.3390/nu13092997 (PMC8466664; doi:10.3390/nu13092997)
Supplement: Supplementary file 1 [file nutrients-13-02997-s001.zip]

Archive with 1 entries (1 files):
- nutrients-1322402-supplementary.pdf
